# Supplementary material for: A Comprehensive Evaluation of PCR Primers to Amplify the nifH Gene of Nitrogenase
Source: PLoS One. 2012 Jul 25;7(7):e42149. doi: 10.1371/journal.pone.0042149 (PMC3405036; doi:10.1371/journal.pone.0042149)
Supplement: Dataset S1 — (XLS) [file pone.0042149.s016.xls]

## Sheet: gs_single
Primer sequence (5' to 3')		Nucleotide position			No. target sequences (No. oligonucleotides)	Annealing temperature					all nifH							proteos			cyanobacteria			cluster III			1A			frankia			paenibacillus			epsilon cluster			cluster IV			soil			mat			marine pelagic
	primer name	range	start	end			avinbeg	avinend	begin	end	sequences with nucleotides	hits	% 0	hits	% 1	hits	% 2	sequences with nucleotides	hits	%	sequences with nucleotides	hits	%	sequences with nucleotides	hits	%	sequences with nucleotides	hits	%	sequences with nucleotides	hits	%	sequences with nucleotides	hits	%	sequences with nucleotides	hits	%	sequences with nucleotides	hits	%	sequences with nucleotides	hits	%	sequences with nucleotides	hits	%	sequences with nucleotides	hits
CGC IWT YTA CGG IAA RGG IGG	ChenFrankia1	18-38	18	38	512	66.6-69.8	18	38	357	377	362	152	0.41989	293	0.809392	342	0.944751	171	107	0.625731	51	3	0.0588235	73	7	0.0958904	15	9	0.6	13	11	0.846154	5	3	0.6	11	3	0.272727	76	7	0.0921053	4	0	0	1	0	0	9	0
GCS TTC TAC GGM AAG GGT GG	nifH-f1-forA	19-38	19	38	4	63.9-66.7	19	38	358	377	417	11	0.0263789	30	0.0719424	98	0.235012	191	0	0	51	0	0	88	0	0	27	0	0	13	11	0.846154	11	0	0	12	0	0	92	0	0	18	0	0	1	0	0	9	0
GCR TTY TAC GGY AAR GGS GG	nifH-a1-forA	19-38	19	38	32	60.6-69.1	19	38	358	377	417	59	0.141487	157	0.376499	291	0.697842	191	49	0.256545	51	10	0.196078	88	0	0	27	1	0.037037	13	0	0	11	2	0.181818	12	0	0	92	0	0	18	0	0	1	1	1	9	1
TAC GGN AAR GGS GGN ATC GGC AA	nifHF	25-47	25	47	64	66.7-73.9	25	47	364	395	887	179	0.201804	418	0.471251	689	0.776776	439	140	0.318907	51	2	0.0392157	159	18	0.113208	140	17	0.121429	14	0	0	12	2	0.166667	46	3	0.0652174	103	10	0.0970874	35	6	0.171429	1	1	1	9	1
GGT ATY GGY AAR TGY ACY AC	primer 3	37-56	37	56	32	52.6-64.8	37	56	376	404	2457	1	0.000407	477	0.194139	1368	0.556777	1061	1	0.000942507	107	0	0	763	0	0	261	0	0	70	0	0	18	0	0	67	0	0	213	0	0	284	0	0	1	0	0	21	0
GGC AAG TCC ACC ACC CAG C	nifHf1	43-61	43	61	1	67	43	61	382	409	2559	21	0.00820633	42	0.0164127	100	0.0390778	1133	0	0	108	0	0	788	0	0	265	0	0	70	21	0.3	18	0	0	68	0	0	214	0	0	286	1	0.0034965	1	0	0	21	0
ATY GTC GGY TGY GAY CCS AAR GC	Olsen1	106-128	106	128	64	65.0-73.6	106	128	469	491	5368	1976	0.368107	3525	0.656669	4373	0.814642	2061	1086	0.526929	365	6	0.0164384	1264	36	0.028481	485	280	0.57732	911	519	0.569704	20	0	0	78	11	0.141026	427	0	0	1148	433	0.377178	1	1	1	62	0
CGT AGG TTG CGA CCC TAA GGC TGA	cyanoF	108-131	108	131	1	68.8	108	131	471	494	5458	4	0.000732869	23	0.004214	77	0.0141077	2123	0	0	370	4	0.0108108	1280	0	0	485	0	0	915	0	0	20	0	0	78	0	0	427	0	0	1163	2	0.00171969	1	0	0	62	0
GGC TGC GAT CCC AAG GCT GA	nifH-b1-forB	112-131	112	131	1	68.3	112	131	475	494	6713	75	0.0111724	670	0.0998063	2119	0.315656	2918	65	0.0222755	377	0	0	1458	2	0.00137174	550	8	0.0145455	915	0	0	57	0	0	223	0	0	435	0	0	1851	40	0.0216099	5	0	0	243	1
GGT TGT GAC CCG AAA GCT GA	nifH-g1-forB	112-131	112	131	1	64.1	112	131	475	494	6713	28	0.00417101	182	0.0271116	682	0.101594	2918	21	0.00719671	377	3	0.00795756	1458	1	0.000685871	550	2	0.00363636	915	0	0	57	0	0	223	1	0.0044843	435	0	0	1851	11	0.00594273	5	0	0	243	1
GGW TGT GAT CCW AAR GCV GA	nifH-c1-forB	112-131	112	131	24	58.7-64.3	112	131	475	494	6713	64	0.00953374	531	0.0791003	1646	0.245196	2918	23	0.00788211	377	2	0.00530504	1458	21	0.0144033	550	2	0.00363636	915	0	0	57	0	0	223	9	0.0403587	435	1	0.00229885	1851	25	0.0135062	5	0	0	243	9
GGC TGC GAT CCG AAG GCC GA	nifH-a2-forB	112-131	112	131	1	70.3	112	131	475	494	6713	82	0.0122151	648	0.0965291	2200	0.327722	2918	57	0.0195339	377	0	0	1458	7	0.0048011	550	0	0	915	0	0	57	13	0.22807	223	0	0	435	0	0	1851	18	0.00972447	5	0	0	243	0
GGM TGC GAY CCS AAR GCS GA	nifH-a1-forB	112-131	112	131	32	66.2-72.7	112	131	475	494	6713	1818	0.270818	3869	0.576344	4892	0.728735	2918	857	0.293694	377	3	0.00795756	1458	453	0.3107	550	224	0.407273	915	197	0.215301	57	19	0.333333	223	11	0.0493274	435	33	0.0758621	1851	283	0.15289	5	1	0.2	243	0
GGB TGY GAC CCS AAS GCY GA	nifH-f1-forB	112-131	112	131	48	65.9-72.9	112	131	475	494	6713	1510	0.224937	3212	0.478475	4989	0.743185	2918	433	0.148389	377	4	0.0106101	1458	138	0.0946502	550	91	0.165455	915	831	0.908197	57	1	0.0175439	223	7	0.0313901	435	12	0.0275862	1851	407	0.219881	5	1	0.2	243	0
ACC CGC CTG ATC CTG CAC GCC AAG G	nifHFor	136-160	136	160	1	74.7	136	160	499	532	20430	2207	0.108027	4119	0.201615	6547	0.32046	8830	1881	0.213024	4230	0	0	3350	1	0.000298507	1864	94	0.0504292	932	0	0	176	0	0	436	0	0	468	0	0	4883	774	0.158509	3985	9	0.00225847	2851	254
TAA RGC TCA AAC TAC CGT AT	cylnif F	156-175	156	175	2	56.2-57.9	156	175	525	547	21489	130	0.00604961	173	0.00805063	691	0.032156	9486	0	0	4470	130	0.0290828	3415	0	0	1883	0	0	934	0	0	181	0	0	444	0	0	468	0	0	5432	1	0.000184094	4205	0	0	2864	20
GAA GGT CGG CTA CCA GAA CA	NIFH2F	231-250	231	250	1	63.1	231	250	756	856	22376	109	0.00487129	505	0.0225688	1330	0.0594387	10156	109	0.0107326	4526	0	0	3455	0	0	1920	0	0	937	0	0	192	0	0	470	0	0	478	0	0	6040	94	0.0155629	4218	0	0	2926	0
AAG TTG ATC GAG GTG ATG ACG	NIFH5R	306-326	306	326	1	61.6	306	326	942	962	22686	2167	0.0955215	4887	0.215419	8091	0.356652	10459	2162	0.206712	4528	0	0	3454	0	0	1919	0	0	937	0	0	192	0	0	471	0	0	481	0	0	6172	1092	0.176928	4218	7	0.00165955	2928	195
CCG GCC TCC TCC AGG TA	nifH-269	325-341	325	341	1	64.2	325	341	961	992	22510	715	0.0317637	766	0.0340293	766	0.0340293	10456	0	0	4526	0	0	3414	0	0	1880	0	0	842	715	0.849169	192	0	0	471	0	0	481	0	0	6172	247	0.0400194	4218	0	0	2926	0
ATT TAG ACT TCG TTT CCT AC	cylnif R	356-375	356	375	1	54.6	356	375	1028	1086	22064	132	0.0059826	196	0.00888325	774	0.0350798	10383	0	0	4498	132	0.0293464	3327	0	0	1877	0	0	596	0	0	189	0	0	468	0	0	479	0	0	5875	0	0	4218	0	0	2923	20
ACG ATG TAG ATT TCC TGG GCC TTG TT	NifHRev	427-452	427	452	1	67.5	427	452	1156	1187	18367	2359	0.128437	5326	0.289977	7928	0.431644	8877	2036	0.229357	3599	0	0	2820	3	0.00106383	1465	83	0.0566553	588	1	0.00170068	122	4	0.0327869	406	0	0	276	0	0	4708	711	0.15102	3247	29	0.00893132	2848	72
GAC GAT GTA GAT YTC CTG	primer 4 (Piceno modified) also AQE	436-453	436	453	2	53.8-55.1	436	453	1168	1188	17658	4199	0.237796	9486	0.537207	14331	0.811587	8310	2713	0.326474	3575	273	0.0763636	2785	572	0.205386	1425	178	0.124912	585	402	0.687179	121	8	0.0661157	404	1	0.00247525	276	2	0.00724638	4114	783	0.190326	3213	780	0.242764	2790	368
GCA TAC ATC GCC ATC ATT TCA CC	cyanoR	460-482	460	482	1	63.6	460	482	1195	1217	3993	145	0.0363135	318	0.0796394	907	0.227148	2300	54	0.0234783	365	90	0.246575	428	0	0	179	1	0.00558659	560	0	0	16	0	0	174	0	0	84	0	0	1168	6	0.00513699	6	0	0	25	2
GCG TAC ATS GCC ATC ATC TC	nifH-f1-rev	463-482	463	482	2	62.2-62.3	463	482	1198	1217	3993	936	0.23441	1775	0.444528	2404	0.602054	2300	314	0.136522	365	1	0.00273973	428	14	0.0327103	179	63	0.351955	560	527	0.941071	16	0	0	174	13	0.0747126	84	0	0	1168	237	0.202911	6	0	0	25	0
GCG TAC ATG GCC ATC ATC TC	nifH-b1-rev	463-482	463	482	1	62.3	463	482	1198	1217	3993	316	0.0791385	1280	0.320561	2100	0.52592	2300	197	0.0856522	365	1	0.00273973	428	12	0.0280374	179	59	0.329609	560	33	0.0589286	16	0	0	174	13	0.0747126	84	0	0	1168	216	0.184932	6	0	0	25	0
GCG TAC ATG GCC ATC ATC TC	nifH-g1-rev	463-482	463	482	1	62.3	463	482	1198	1217	3993	316	0.0791385	1280	0.320561	2100	0.52592	2300	197	0.0856522	365	1	0.00273973	428	12	0.0280374	179	59	0.329609	560	33	0.0589286	16	0	0	174	13	0.0747126	84	0	0	1168	216	0.184932	6	0	0	25	0
GCA TAY ASK SCC ATC ATY TC	nifH-c1-rev	463-482	463	482	8	55.4-62.3	463	482	1198	1217	3993	49	0.0122715	517	0.129477	2302	0.576509	2300	28	0.0121739	365	0	0	428	12	0.0280374	179	1	0.00558659	560	0	0	16	0	0	174	7	0.0402299	84	0	0	1168	26	0.0222603	6	0	0	25	0
GCG TAG AGC GCC ATC ATC TC	nifH-a2-rev	463-482	463	482	1	64	463	482	1198	1217	3993	88	0.0220386	676	0.169296	1722	0.431255	2300	85	0.0369565	365	0	0	428	1	0.00233645	179	2	0.0111732	560	0	0	16	0	0	174	1	0.00574713	84	0	0	1168	33	0.0282534	6	0	0	25	0
GCA TAG AGC GCC ATC ATC TC	nifH-a1-rev	463-482	463	482	1	62	463	482	1198	1217	3993	371	0.0929126	630	0.157776	1303	0.326321	2300	388	0.168696	365	0	0	428	4	0.00934579	179	0	0	560	0	0	16	0	0	174	0	0	84	0	0	1168	25	0.0214041	6	0	0	25	0
ATG GTG TTG GCG GCR TAV AKS GCC ATC AT	Olsen2	466-494	466	494	24	71.5-75.3	466	494	1201	1229	2697	1	0.000370782	865	0.320727	1456	0.539859	1778	1	0.00056243	159	0	0	146	0	0	103	0	0	512	0	0	9	0	0	27	0	0	76	0	0	640	0	0	1	0	0	19	0
CTC GAT GAC GGT CAT CCG GC	nifHr	671-690	671	690	1	65.9	671	690	1451	1470	1039	4	0.00384986	33	0.0317613	62	0.0596728	848	0	0	104	0	0	79	0	0	15	0	0	14	0	0	4	0	0	17	4	0.235294	75	0	0	31	0	0	1	0	0	7	0
GGI KCR TAY TSG ATI ACI GTC AT	ChenFrankia2	676-698	676	698	1024	63.6-69.1	676	698	1456	1478	1036	323	0.311776	691	0.666988	906	0.874517	845	335	0.39645	104	0	0	79	0	0	15	1	0.0666667	14	10	0.714286	4	0	0	17	0	0	75	0	0	31	12	0.387097	1	0	0	7	0
GAA GAC GAT CCC GAC CCC GA	FGPH750	759-778	759	778	1	66.8	759	778	1635	1663	802	3	0.00374065	7	0.00872818	12	0.0149626	612	0	0	104	0	0	78	0	0	15	0	0	12	3	0.25	4	0	0	17	0	0	75	0	0	28	0	0	1	0	0	7	0
AGC ATG TCY TCS AGY TCN TCC A	nifHI	785-806	785	806	32	63.3-68.8	785	806	1673	1697	568	136	0.239437	231	0.40669	290	0.510563	322	143	0.444099	103	0	0	77	0	0	15	0	0	12	0	0	4	0	0	17	0	0	73	0	0	4	4	1	1	0	0	7	0
GGT CGG GAC CTC ATC CTC GA	FGPD913'	874-874	874	874	1	66.3	874	874	1920	1939	10	1	0.1	1	0.1	1	0.1	7	0	0	2	0	0	0	0	#DIV/0!	0	0	#DIV/0!	1	1	1	0	0	#DIV/0!	0	0	#DIV/0!	2	0	0	0	0	#DIV/0!	0	0	#DIV/0!	0	0
[truncated: 2 more columns]

## Sheet: gs_pair
									clustIandIII			proteos			cyanobacteria			clustIII			1A			frankia			paenibacillus			longepsilon			clustIV			soil			mat			marineopenwater
primer name	begin	end	Avin begin	Avin end	range (avin)	amplicon length (avin)			sequences with nucleotides	hits	%	sequences with nucleotides	hits	%	sequences with nucleotides	hits	%	sequences with nucleotides	hits	%	sequences with nucleotides	htis	%	sequences with nucleotides	hits	%	sequences with nucleotides	hits	%	sequences with nucleotides	hits	%	sequences with nucleotides	hits	%	sequences with nucleotides	hits	%	sequences with nucleotides	hits	%	sequences with nucleotides	hits	%	ref. where used
ChenFrankia1_ChenFrankia2	357	1478	18	698	18-698	681	CGCNWTYTACGGNAARGGNGG	GGNKCRTAYTSGATNACNGTCAT	315	59	0.187302	127	44	0.346457	50	0	0	72	0	0	15	1	0.0666667	12	9	0.75	4	0	0	11	0	0	74	0	0	0	0	#DIV/0!	1	0	0	7	0	0
nifH-a1-forA_nifH-a1-rev	358	1217	19	482	19-482	464	GCRTTYTACGGYAARGGSGG	GCATAGAGCGCCATCATCTC	322	16	0.0496894	133	16	0.120301	50	0	0	72	0	0	15	0	0	12	0	0	4	0	0	11	0	0	74	0	0	0	0	#DIV/0!	1	0	0	9	0	0
nifH-f1-19f_nifH-f1-463r	358	1217	19	482	19-482	464	GCSTTCTACGGMAAGGGTGG	GCGTACATSGCCATCATCTC	322	11	0.0341615	133	0	0	50	0	0	72	0	0	15	0	0	12	11	0.916667	4	0	0	11	0	0	74	0	0	0	0	#DIV/0!	1	0	0	9	0	0
nifHF_nifHI	364	1697	25	806	25-806	782	TACGGNAARGGSGGNATCGGCAA	AGCATGTCYTCSAGYTCNTCCA	349	52	0.148997	160	52	0.325	50	0	0	72	0	0	15	0	0	12	0	0	4	0	0	11	0	0	72	0	0	4	4	1	1	0	0	7	0	0
primer-3_primer-4-Piceno-modified-also-AQE	376	1188	37	453	37-453	417	GGTATYGGYAARTGYACYAC	GACGATGTAGATYTCCTG	1457	1	0.000686342	772	1	0.00129534	88	0	0	362	0	0	77	0	0	69	0	0	8	0	0	50	0	0	82	0	0	177	0	0	1	0	0	9	0	0
nifHf1_nifH-269	382	992	43	341	43-341	299	GGCAAGTCCACCACCCAGC	CCGGCCTCCTCCAGGTA	2435	13	0.00533881	1094	0	0	107	0	0	744	0	0	222	0	0	70	13	0.185714	18	0	0	68	0	0	214	0	0	280	0	0	1	0	0	20	0	0
nifHf1_nifHr	382	1470	43	690	43-690	648	GGCAAGTCCACCACCCAGC	CTCGATGACGGTCATCCGGC	440	0	0	246	0	0	50	0	0	76	0	0	15	0	0	12	0	0	4	0	0	11	0	0	74	0	0	5	0	0	1	0	0	7	0	0
Olsen1_Olsen2	469	1229	106	494	106-494	389	ATYGTCGGYTGYGAYCCSAARGC	ATGGTGTTGGCGGCRTAVAKSGCCATCAT	1786	1	0.00055991	900	1	0.00111111	158	0	0	122	0	0	37	0	0	508	0	0	9	0	0	24	0	0	75	0	0	112	0	0	1	0	0	19	0	0
cyanoF_cyanoR	471	1217	108	482	108-482	375	CGTAGGTTGCGACCCTAAGGCTGA	GCATACATCGCCATCATTTCACC	2047	0	0	998	0	0	190	0	0	173	0	0	53	0	0	558	0	0	10	0	0	33	0	0	77	0	0	188	0	0	1	0	0	25	0	0
nifH-a1-112f_nifH-a1-rev	475	1217	112	482	112-482	371	GGMTGCGAYCCSAARGCSGA	GCATAGAGCGCCATCATCTC	2745	148	0.0539162	1331	148	0.111195	194	0	0	333	0	0	110	0	0	558	0	0	15	0	0	173	0	0	83	0	0	597	12	0.0201005	5	0	0	25	0	0
nifH-a2-112f_nifH-a2-rev	475	1217	112	482	112-482	371	GGCTGCGATCCGAAGGCCGA	GCGTAGAGCGCCATCATCTC	2745	3	0.0010929	1331	3	0.00225394	194	0	0	333	0	0	110	0	0	558	0	0	15	0	0	173	0	0	83	0	0	597	0	0	5	0	0	25	0	0
nifH-b1-112f_nifH-b1-463r	475	1217	112	482	112-482	371	GGCTGCGATCCCAAGGCTGA	GCGTACATGGCCATCATCTC	2745	34	0.0123862	1331	27	0.0202855	194	0	0	333	0	0	110	7	0.0636364	558	0	0	15	0	0	173	0	0	83	0	0	597	31	0.0519263	5	0	0	25	0	0
nifH-c1-112f_nifH-c1-rev	475	1217	112	482	112-482	371	GGWTGTGATCCWAARGCVGA	GCATAYASKSCCATCATYTC	2745	30	0.010929	1331	11	0.00826446	194	0	0	333	10	0.03003	110	1	0.00909091	558	0	0	15	0	0	173	7	0.0404624	83	0	0	597	21	0.0351759	5	0	0	25	0	0
nifH-f1-112f_nifH-f1-463r	475	1217	112	482	112-482	371	GGBTGYGACCCSAASGCYGA	GCGTACATSGCCATCATCTC	2745	552	0.201093	1331	54	0.040571	194	0	0	333	6	0.018018	110	8	0.0727273	558	484	0.867384	15	0	0	173	0	0	83	0	0	597	33	0.0552764	5	0	0	25	0	0
nifH-g1-112f_nifH-g1-rev	475	1217	112	482	112-482	371	GGTTGTGACCCGAAAGCTGA	GCGTACATGGCCATCATCTC	2745	14	0.00510018	1331	13	0.00976709	194	0	0	333	0	0	110	0	0	558	0	0	15	0	0	173	1	0.00578035	83	0	0	597	10	0.0167504	5	0	0	25	0	0
nifHFor_NifHRev	499	1187	136	452	136-452	317	ACCCGCCTGATCCTGCACGCCAAGG	ACGATGTAGATTTCCTGGGCCTTGTT	16416	830	0.0505604	7388	644	0.0871684	3346	0	0	2744	0	0	1429	10	0.0069979	583	0	0	119	0	0	400	0	0	272	0	0	3687	109	0.0295633	3014	0	0	2776	2	0.000720461
cylnif-F_cylnif-R	525	1086	156	375	156-375	220	TAARGCTCAAACTACCGTAT	ATTTAGACTTCGTTTCCTAC	20747	0	0	9307	0	0	4460	0	0	3284	0	0	1838	0	0	593	0	0	179	0	0	441	0	0	466	0	0	5126	0	0	4204	0	0	2859	0	0
NIFH2F_NIFH5R	756	962	231	326	231-326	96	GAAGGTCGGCTACCAGAACA	AAGTTGATCGAGGTGATGACG	22280	84	0.0037702	10074	84	0.0083383	4525	0	0	3451	0	0	1915	0	0	937	0	0	192	0	0	470	0	0	478	0	0	6019	75	0.0124605	4217	0	0	2926	0	0
FGPH750_FGPD913'	1635	1939	759	874	759-874	116	GAAGACGATCCCGACCCCGA	GGTCGGGACCTCATCCTCGA	10	0	0	7	0	0	2	0	0	0	0	#DIV/0!	0	0	#DIV/0!	1	0	0	0	0	#DIV/0!	0	0	#DIV/0!	2	0	0	0	0	#DIV/0!	0	0	#DIV/0!	0	0	#DIV/0!

## Sheet: univ_pair
							nifH			proteos			cyanos			cluster III			1A			frankia			paenibacillus			epsilon cluster			cluster IV			soil			mat			marine pelagic
primer name	begin	end	Avibeg	Aviend	Avi range	amplicon length	sequences with nucleotides	hits	%	sequences with nucleotides	hits	%	sequences with nucleotides	hits	%	sequences with nucleotides	hits	%	sequences with nucleotides	hits	%	sequences with nucleotides	hits	%	sequences with nucleotides	hits	%	sequences with nucleotides	hits	%	sequences with nucleotides	hits	%	sequences with nucleotides	hits	%	sequences with nucleotides	hits	%	sequences with nucleotides		%	ref where used
Nh21F-Cy55Nh428R	358	1115	19	404	19-404	386	408	274	0.671569	181	129	0.712707	50	49	0.98	88	40	0.454545	27	20	0.740741	13	8	0.615385	11	8	0.727273	12	3	0.25	92	12	0.130435	15	14	0.933333	1	1	1	9	8	0.888889
Ueda19F-407R	358	1118	19	407	19-407	389	370	320	0.864865	161	139	0.863354	50	50	1	88	72	0.818182	15	15	1	13	13	1	5	4	0.8	12	9	0.75	84	40	0.47619	1	0	0	1	1	1	9	9	1
NH21F-nifH1	358	1211	19	476	19-476	458	339	307	0.905605	150	135	0.9	50	50	1	72	61	0.847222	15	15	1	12	12	1	4	4	1	11	9	0.818182	74	1	0.0135135	0	0	#DIV/0!	1	1	1	9	9	1
nifH19F-nifH-univ463R	358	1217	19	482	19-482	464	322	283	0.878882	133	115	0.864662	50	48	0.96	72	55	0.763889	15	15	1	12	12	1	4	4	1	11	11	1	74	1	0.0135135	0	0	#DIV/0!	1	1	1	9	9	1
Ueda19F-nifH-univ463r	358	1217	19	482	19-482	464	322	279	0.86646	133	115	0.864662	50	48	0.96	72	55	0.763889	15	15	1	12	12	1	4	4	1	11	9	0.818182	74	1	0.0135135	0	0	#DIV/0!	1	1	1	9	9	1
19F-nifH3	358	1229	19	494	19-494	476	321	295	0.919003	132	115	0.871212	50	48	0.96	72	72	1	15	15	1	12	12	1	4	4	1	11	9	0.818182	74	24	0.324324	0	0	#DIV/0!	1	1	1	9	9	1
Nh21F-nifH3	358	1229	19	494	19-494	476	321	295	0.919003	132	115	0.871212	50	48	0.96	72	72	1	15	15	1	12	12	1	4	4	1	11	9	0.818182	74	24	0.324324	0	0	#DIV/0!	1	1	1	9	9	1
nifH3-nifH4	361	1229	22	494	22-494	473	326	161	0.493865	137	93	0.678832	50	48	0.96	72	0	0	15	0	0	12	12	1	4	4	1	11	3	0.272727	74	10	0.135135	0	0	#DIV/0!	1	1	1	9	7	0.777778
Primerf-Primerr	362	1415	23	638	23-638	616	363	30	0.0826446	160	16	0.1	50	0	0	79	7	0.0886076	15	0	0	12	0	0	4	0	0	18	7	0.388889	74	0	0	0	0	#DIV/0!	1	0	0	9	0	0
FGPH19-FGPH273	364	906	25	279	25-279	255	887	23	0.0259301	436	11	0.0252294	50	0	0	159	1	0.00628931	140	0	0	14	10	0.714286	12	0	0	46	0	0	103	0	0	35	0	0	1	0	0	9	0	0
PicenoF44-PicenoR436	364	1188	25	453	25-453	429	570	189	0.331579	316	164	0.518987	50	1	0.02	104	5	0.0480769	17	1	0.0588235	13	11	0.846154	4	0	0	41	1	0.0243902	80	0	0	17	2	0.117647	1	0	0	9	0	0
F1-R6	364	1208	25	473	25-473	449	563	478	0.849023	309	272	0.880259	50	50	1	104	63	0.605769	17	16	0.941176	13	12	0.923077	4	4	1	41	38	0.926829	79	5	0.0632911	17	16	0.941176	1	1	1	9	9	1
FGPH19-PolR	364	1211	25	476	25-476	452	444	25	0.0563063	233	13	0.055794	50	0	0	86	0	0	15	1	0.0666667	13	10	0.769231	4	0	0	18	0	0	74	0	0	4	0	0	1	0	0	9	0	0
F1-nifH3r	364	1226	25	491	25-491	467	426	217	0.50939	216	144	0.666667	50	4	0.08	86	36	0.418605	15	13	0.866667	12	0	0	4	3	0.75	18	7	0.388889	74	2	0.027027	4	1	0.25	1	1	1	9	0	0
MethaF-MethaR	367	1127	28	416	28-416	389	1149	647	0.563098	500	221	0.442	83	67	0.807229	295	215	0.728814	132	58	0.439394	17	15	0.882353	8	6	0.75	56	24	0.428571	174	96	0.551724	187	98	0.524064	1	1	1	19	18	0.947368
IGK=IGK1_in_Poly_1-FGPH273	370	906	31	279	31-279	249	1477	131	0.0886933	658	82	0.12462	105	0	0	335	5	0.0149254	169	12	0.0710059	63	22	0.349206	18	0	0	66	0	0	202	3	0.0148515	282	22	0.0780142	1	0	0	20	0	0
IGK-DVV	370	1124	31	413	31-413	383	1358	1133	0.834315	592	500	0.844595	105	89	0.847619	310	266	0.858065	152	103	0.677632	63	55	0.873016	9	8	0.888889	65	57	0.876923	179	126	0.703911	263	205	0.779468	1	1	1	20	17	0.85
IGK-VCG	370	1130	31	419	31-419	389	905	780	0.861878	491	422	0.85947	88	74	0.840909	132	120	0.909091	41	37	0.902439	63	55	0.873016	9	7	0.777778	50	48	0.96	83	31	0.373494	180	133	0.738889	1	1	1	9	9	1
nifHF-nifHRb	370	1169	31	437	31-437	407	895	0	0	484	0	0	88	0	0	130	0	0	41	0	0	63	0	0	8	0	0	50	0	0	83	0	0	177	0	0	1	0	0	9	0	0
nifHF-nifHRc	370	1169	31	437	31-437	407	895	30	0.0335196	484	21	0.0433884	88	0	0	130	3	0.0230769	41	0	0	63	0	0	8	0	0	50	0	0	83	0	0	177	2	0.0112994	1	0	0	9	0	0
IGK=IGK1-primer_4-piceno=AQE	370	1188	31	453	31-453	423	846	251	0.29669	444	172	0.387387	88	5	0.0568182	124	9	0.0725806	39	1	0.025641	62	50	0.806452	8	1	0.125	50	0	0	82	0	0	177	34	0.19209	1	0	0	9	0	0
IGK=IGK1-PolR	370	1211	31	476	31-476	446	694	224	0.322767	336	108	0.321429	88	19	0.215909	105	33	0.314286	37	25	0.675676	62	15	0.241935	8	2	0.25	27	12	0.444444	75	0	0	163	52	0.319018	1	1	1	9	0	0
nifHF_Rösch-nifHR	370	1226	31	491	31-491	461	673	173	0.257058	317	55	0.173502	88	30	0.340909	105	10	0.0952381	36	15	0.416667	61	40	0.655738	8	4	0.5	27	9	0.333333	75	0	0	162	91	0.561728	1	1	1	9	0	0
IGK-YAA_same_as_nifH3	370	1229	31	494	31-494	464	527	492	0.933586	274	246	0.89781	67	65	0.970149	96	92	0.958333	22	22	1	15	15	1	7	7	1	18	18	1	75	37	0.493333	89	89	1	1	1	1	9	9	1
RL28-RL25	376	1301	37	554	37-554	518	472	24	0.0508475	260	17	0.0653846	50	0	0	87	0	0	15	0	0	12	0	0	4	0	0	18	0	0	74	0	0	5	0	0	1	0	0	9	0	0
KAD3-DVV	469	1124	106	413	106-413	308	3962	2620	0.661282	1735	1455	0.838617	221	183	0.828054	941	129	0.137088	233	189	0.811159	568	547	0.963028	11	7	0.636364	75	58	0.773333	340	4	0.0117647	317	170	0.536278	1	1	1	61	15	0.245902
KAD3-VCG	469	1130	106	419	106-419	314	3393	2376	0.700265	1621	1362	0.840222	204	171	0.838235	717	110	0.153417	115	79	0.686957	568	548	0.964789	11	7	0.636364	59	49	0.830508	235	2	0.00851064	232	144	0.62069	1	1	1	50	15	0.3
469-R6	475	1208	112	473	112-473	362	3603	2954	0.819872	1831	1451	0.792463	196	181	0.923469	595	408	0.685714	121	92	0.760331	559	546	0.976744	19	10	0.526316	200	191	0.955	230	20	0.0869565	837	514	0.614098	5	5	1	206	164	0.796117
469-nifH1	475	1211	112	476	112-476	365	3459	2795	0.808037	1731	1315	0.759676	195	179	0.917949	576	451	0.782986	117	81	0.692308	559	546	0.976744	19	10	0.526316	177	137	0.774011	224	17	0.0758929	815	467	0.573006	5	5	1	202	144	0.712871
469-470	475	1214	112	479	112-479	368	3137	2593	0.826586	1693	1324	0.782044	195	178	0.912821	346	248	0.716763	116	90	0.775862	558	545	0.976703	19	10	0.526316	175	167	0.954286	84	7	0.0833333	804	504	0.626866	5	5	1	196	154	0.785714
nifHFor-470	475	1214	112	479	112-479	368	3137	2583	0.823398	1693	1315	0.776728	195	178	0.912821	346	248	0.716763	116	90	0.775862	558	545	0.976703	19	10	0.526316	175	166	0.948571	84	7	0.0833333	804	500	0.621891	5	5	1	196	154	0.785714
nif112-nifH-univ463R	475	1217	112	482	112-482	371	2745	1060	0.386157	1331	379	0.284748	194	125	0.64433	333	177	0.531532	110	53	0.481818	558	175	0.31362	15	7	0.466667	173	126	0.728324	83	3	0.0361446	597	276	0.462312	5	3	0.6	25	16	0.64
nifB-nifHRev	475	1217	112	482	112-482	371	2745	462	0.168306	1331	105	0.0788881	194	122	0.628866	333	70	0.21021	110	15	0.136364	558	111	0.198925	15	4	0.266667	173	23	0.132948	83	0	0	597	72	0.120603	5	0	0	25	16	0.64
PolF-AQE	478	1188	115	453	115-453	339	8794	1604	0.182397	4109	1064	0.258944	1330	9	0.00676692	1431	186	0.129979	855	49	0.0573099	572	231	0.403846	45	0	0	266	1	0.0037594	249	0	0	2129	503	0.236261	1874	78	0.0416222	650	10	0.0153846
F2-R6	478	1208	115	473	115-473	359	7443	7043	0.946258	3234	3082	0.952999	1286	1258	0.978227	1125	948	0.842667	796	778	0.977387	564	552	0.978723	37	38	1.02703	262	254	0.969466	239	32	0.133891	1747	1607	0.919863	1820	1801	0.98956	622	567	0.911576
nifH2-R6	478	1208	115	473	115-473	359	7443	6976	0.937256	3234	3041	0.940322	1286	1258	0.978227	1125	934	0.830222	796	772	0.969849	564	551	0.97695	37	38	1.02703	262	249	0.950382	239	31	0.129707	1747	1575	0.901546	1820	1801	0.98956	622	547	0.879421
nifH1-nifH2	478	1211	115	476	115-476	362	6143	5649	0.919583	2790	2545	0.912186	949	913	0.962065	893	787	0.881299	574	542	0.944251	562	548	0.975089	28	29	1.03571	229	176	0.768559	230	25	0.108696	1564	1349	0.862532	981	973	0.991845	602	487	0.80897
PolF-PolR	478	1211	115	476	115-476	362	6143	1530	0.249064	2790	838	0.300358	949	21	0.0221286	893	98	0.109742	574	183	0.318815	562	333	0.592527	28	6	0.214286	229	8	0.0349345	230	0	0	1564	793	0.507033	981	4	0.00407747	602	3	0.00498339
Kadino-Emino	478	1217	115	482	115-482	368	2966	2448	0.825354	1362	1180	0.866373	352	179	0.508523	363	242	0.666667	111	88	0.792793	558	546	0.978495	15	13	0.866667	173	167	0.965318	83	6	0.0722892	600	503	0.838333	5	5	1	25	19	0.76
Kadino-nifH-univ-463R	478	1217	115	482	115-482	368	2966	2436	0.821308	1362	1177	0.86417	352	179	0.508523	363	235	0.647383	111	88	0.792793	558	546	0.978495	15	13	0.866667	173	166	0.959538	83	6	0.0722892	600	502	0.836667	5	5	1	25	18	0.72
nifH11-nifH22	481	1211	118	476	118-476	359	6337	744	0.117406	2838	436	0.153629	973	102	0.10483	975	67	0.0687179	602	105	0.174419	565	3	0.00530973	34	16	0.470588	232	15	0.0646552	230	3	0.0130435	1620	124	0.0765432	981	170	0.173293	618	138	0.223301
nifH-2f-nifH-3r	904	1226	277	491	277-491	215	2805	1275	0.454545	1720	1091	0.634302	187	12	0.0641711	155	48	0.309677	118	78	0.661017	558	18	0.0322581	10	3	0.3	36	12	0.333333	76	0	0	714	528	0.739496	1	1	1	25	0	0

## Sheet: univ_single
	all nifH							Proteobacteria			Cyanobacteria			cluster III			1A			Frankia			Paenibacillus			Epsilon clusterq			cluster IV			soil			mat			marine pelagic
name	0	1	2	sequences with nucleotides	0	1	2	hits	sequences with nucleotides	%	hits	sequences with nucleotides	%	clust III primer eval	without gaps	%clustIII	1As primereval	sequences with nucleotides	% 1A	frankia primer eval	sequences with nucleotides	%frankia	paenibacillus primer eval	without gaps	% paenibacillus	long_epsilon_containing primer eval	without gaps	% long epsilon	clustIV primer eval	without gaps	% clust IV	soil peval	sequences with nucleotides	% soil	mat peval	sequences with nucleotides	%mat	marineopenwaters peval	sequences with nucleotides	%marineopenwaters
Nh21F	387	401	428	417	0.928058	0.961631	1.02638	170	191	0.890052	51	51	1	88	88	1	27	27	1	13	13	1	10	11	0.909091	10	12	0.833333	70	92	0.76087	14	18	0.777778	1	1	1	9	9	1
nifH19f	387	401	402	417	0.928058	0.961631	0.964029	170	191	0.890052	51	51	1	88	88	1	27	27	1	13	13	1	10	11	0.909091	12	12	1	73	92	0.793478	14	18	0.777778	1	1	1	9	9	1
19F also Ueda	392	401	402	417	0.940048	0.961631	0.964029	170	191	0.890052	51	51	1	88	88	1	27	27	1	13	13	1	10	11	0.909091	10	12	0.833333	70	92	0.76087	14	18	0.777778	1	1	1	9	9	1
IGK3	385	397	398	417	0.923261	0.952038	0.954436	167	191	0.874346	51	51	1	86	88	0.977273	26	27	0.962963	13	13	1	10	11	0.909091	12	12	1	72	92	0.782609	13	18	0.722222	1	1	1	9	9	1
K07-F	3	11	42	417	0.00719424	0.0263789	0.100719	3	191	0.0157068	0	51	0	0	88	0	0	27	0	0	13	0	0	11	0	0	12	0	0	92	0	0	18	0	0	1	0	0	9	0
nifH4	232	405	415	443	0.523702	0.914221	0.936795	142	201	0.706468	51	51	1	4	90	0.0444444	12	28	0.428571	13	14	0.928571	10	11	0.909091	3	24	0.125	22	94	0.234043	13	30	0.433333	1	1	1	7	9	0.777778
primer f	52	69	158	506	0.102767	0.136364	0.312253	32	242	0.132231	0	51	0	13	104	0.125	0	28	0	0	14	0	0	12	0	7	31	0.225806	0	94	0	0	30	0	0	1	0	0	9	0
FGPH19	60	209	555	887	0.0676437	0.235626	0.625705	39	439	0.0888383	0	51	0	7	159	0.0440252	2	140	0.0142857	10	14	0.714286	0	12	0	1	46	0.0217391	4	103	0.038835	1	35	0.0285714	0	1	0	0	9	0
IGK_poly	163	444	639	887	0.183766	0.500564	0.720406	96	439	0.218679	23	51	0.45098	10	159	0.0628931	22	140	0.157143	4	14	0.285714	2	12	0.166667	0	46	0	9	103	0.0873786	2	35	0.0571429	1	1	1	3	9	0.333333
PicenoF44	447	751	850	887	0.503946	0.846674	0.958286	257	439	0.585421	49	51	0.960784	56	159	0.352201	35	140	0.25	11	14	0.785714	4	12	0.333333	27	46	0.586957	32	103	0.31068	12	35	0.342857	1	1	1	8	9	0.888889
F1	703	840	850	887	0.792559	0.947012	0.958286	368	439	0.838269	51	51	1	109	159	0.685535	91	140	0.65	13	14	0.928571	10	12	0.833333	40	46	0.869565	82	103	0.796117	29	35	0.828571	1	1	1	9	9	1
MethaF	743	983	1093	1255	0.592032	0.783267	0.870916	255	556	0.458633	81	84	0.964286	245	319	0.768025	66	150	0.44	16	17	0.941176	7	16	0.4375	29	57	0.508772	136	196	0.693878	137	204	0.671569	1	1	1	20	20	1
IGK	1330	1454	1542	1477	0.900474	0.984428	1.04401	600	661	0.907716	106	106	1	313	335	0.934328	119	169	0.704142	60	63	0.952381	16	18	0.888889	62	66	0.939394	191	202	0.945545	269	282	0.953901	1	1	1	20	20	1
nifHf_Rösch	210	366	655	1477	0.14218	0.2478	0.443466	75	661	0.113464	36	106	0.339623	16	335	0.0477612	16	169	0.0946746	44	63	0.698413	4	18	0.222222	9	66	0.136364	0	202	0	95	282	0.336879	1	1	1	1	20	0.05
rösch_1_nuc_error	1	211	366	1477	0.000677048	0.142857	0.2478	1	661	0.00151286	0	106	0	0	335	0	0	169	0	0	63	0	0	18	0	0	66	0	0	202	0	0	282	0	0	1	0	0	20	0
RL28	1018	1719	2070	2457	0.414326	0.699634	0.842491	457	1061	0.430726	22	107	0.205607	311	763	0.407602	163	261	0.624521	40	70	0.571429	1	18	0.0555556	8	67	0.119403	6	213	0.028169	69	284	0.242958	1	1	1	1	21	0.047619
KAD3	3753	4520	5030	5368	0.699143	0.842027	0.937034	1834	2061	0.889859	327	365	0.89589	187	1264	0.147943	389	485	0.802062	884	911	0.970362	16	20	0.8	64	78	0.820513	4	427	0.00936768	803	1148	0.699477	1	1	1	15	62	0.241935
469	5928	6154	6563	6713	0.883063	0.916729	0.977655	2395	2918	0.820768	353	377	0.93634	1337	1458	0.91701	520	550	0.945455	899	915	0.982514	45	57	0.789474	213	223	0.955157	152	435	0.349425	1418	1851	0.766072	5	5	1	177	243	0.728395
nif112	1968	6017	6191	6713	0.293163	0.896321	0.92224	618	2918	0.211789	141	377	0.374005	431	1458	0.29561	188	550	0.341818	333	915	0.363934	16	57	0.280702	154	223	0.690583	48	435	0.110345	552	1851	0.298217	3	5	0.6	54	243	0.222222
nifH-univ f112	5941	6141	6572	6713	0.884999	0.914792	0.978996	2399	2918	0.822138	343	377	0.909814	1345	1458	0.922497	526	550	0.956364	900	915	0.983607	45	57	0.789474	217	223	0.973094	153	435	0.351724	1429	1851	0.772015	5	5	1	177	243	0.728395
nifH2	10522	10824	10867	11077	0.949896	0.97716	0.981042	4390	4729	0.928315	1462	1498	0.975968	1947	2018	0.964817	1220	1242	0.982287	907	921	0.984799	86	88	0.977273	275	287	0.958188	164	445	0.368539	2854	3083	0.925722	1864	1876	0.993603	595	665	0.894737
Kadino	10522	10824	10867	11077	0.949896	0.97716	0.981042	4390	4729	0.928315	1462	1498	0.975968	1947	2018	0.964817	1220	1242	0.982287	907	921	0.984799	86	88	0.977273	275	287	0.958188	164	445	0.368539	2854	3083	0.925722	1864	1876	0.993603	595	665	0.894737
F2	10609	10829	10900	11077	0.95775	0.977611	0.984021	4443	4729	0.939522	1463	1498	0.976636	1968	2018	0.975223	1226	1242	0.987118	908	921	0.985885	86	88	0.977273	280	287	0.97561	165	445	0.370787	2901	3083	0.940967	1864	1876	0.993603	618	665	0.929323
Poly_nifH_PolF	4325	7728	9802	11077	0.390449	0.697662	0.884897	2418	4729	0.511313	186	1498	0.124166	519	2018	0.257185	505	1242	0.406602	559	921	0.606949	30	88	0.340909	17	287	0.0592334	15	445	0.0337079	1656	3083	0.537139	280	1876	0.149254	55	665	0.0827068
nifH11	8202	10934	11180	11449	0.716394	0.955018	0.976504	3817	4825	0.791088	1086	1631	0.665849	1050	2115	0.496454	1036	1271	0.815106	893	924	0.96645	73	94	0.776596	140	290	0.482759	77	445	0.173034	2440	3147	0.775342	1243	1879	0.661522	375	681	0.550661
FGPH273	2547	9892	17662	22470	0.113351	0.440231	0.786026	1141	10233	0.111502	0	4529	0	89	3458	0.0257374	110	1922	0.057232	869	937	0.927428	0	192	0	15	471	0.0318471	7	481	0.014553	823	6096	0.135007	69	4218	0.0163585	138	2928	0.0471311
nifH-2f	19577	22321	22449	22614	0.865703	0.987043	0.992704	9579	10375	0.923277	3614	4529	0.797969	2549	3458	0.737131	1811	1923	0.941758	920	937	0.981857	182	192	0.947917	341	471	0.723992	95	481	0.197505	5200	6100	0.852459	3587	4219	0.850201	2325	2928	0.794057
Cy55Nh428R	14224	20353	21281	21552	0.659985	0.944367	0.987426	6887	10109	0.681274	3384	4454	0.759767	1599	3232	0.49474	1173	1859	0.630984	455	596	0.763423	101	183	0.551913	228	466	0.48927	106	454	0.23348	3175	5700	0.557018	2748	4218	0.651494	2349	2922	0.803901
Ueda_nifH407r	19556	21167	21312	21480	0.910428	0.985428	0.992179	9279	10062	0.922182	4234	4452	0.951033	2732	3228	0.846344	1669	1846	0.904117	588	596	0.986577	113	177	0.638418	367	466	0.787554	313	439	0.712984	4915	5676	0.865927	4004	4218	0.949265	2725	2922	0.93258
DVV	19629	20559	20685	20925	0.938065	0.982509	0.98853	9236	9920	0.931048	4051	4330	0.935566	2935	3124	0.939501	1600	1667	0.959808	584	594	0.983165	157	175	0.897143	443	465	0.952688	203	391	0.519182	4720	5170	0.912959	4056	4218	0.961593	2704	2921	0.92571
MethaR	19325	20540	20696	20909	0.924243	0.982352	0.989813	9137	9913	0.921719	4076	4328	0.941774	2770	3123	0.886968	1583	1662	0.952467	585	594	0.984848	155	175	0.885714	416	465	0.894624	191	388	0.492268	4617	5163	0.894248	4072	4218	0.965386	2679	2919	0.91778
VCG	18977	19952	20082	20307	0.934505	0.982518	0.98892	9103	9795	0.929352	4031	4302	0.937006	2727	2900	0.940345	1472	1548	0.950904	585	594	0.984848	157	175	0.897143	407	425	0.957647	94	285	0.329825	4607	5054	0.911555	4068	4218	0.964438	2638	2905	0.90809
nifHRc	2192	6720	10023	19814	0.110629	0.339154	0.505854	1717	9595	0.178947	0	4169	0	8	2841	0.00281591	160	1517	0.105471	2	592	0.00337838	21	167	0.125749	1	408	0.00245098	0	277	0	607	4929	0.123149	113	4215	0.026809	252	2859	0.0881427
nifHRb	79	6503	11045	19814	0.00398708	0.328202	0.557434	74	9595	0.00771235	0	4169	0	0	2841	0	4	1517	0.00263678	0	592	0	0	167	0	0	408	0	0	277	0	42	4929	0.008521	1	4215	0.000237248	4	2859	0.00139909
PicenoR436	6029	10507	14648	17658	0.341432	0.595028	0.829539	4201	8310	0.505535	340	3575	0.0951049	665	2785	0.238779	184	1425	0.129123	570	585	0.974359	8	121	0.0661157	4	404	0.00990099	7	276	0.0253623	1497	4114	0.363879	910	3213	0.283224	606	2790	0.217204
R6	8584	8711	8875	8956	0.958464	0.972644	0.990956	4188	4325	0.968324	1473	1489	0.989255	1086	1267	0.857143	887	899	0.986652	563	569	0.989455	47	46	1.02174	263	271	0.97048	37	245	0.15102	2319	2471	0.938486	2003	2016	0.993552	633	650	0.973846
Poly_nifH_PolR	2600	4659	6434	7447	0.349134	0.625621	0.863972	1374	3826	0.359122	160	1034	0.154739	192	1013	0.189536	270	674	0.400593	512	567	0.902998	8	35	0.228571	27	233	0.11588	1	235	0.00425532	1230	2235	0.550336	72	1056	0.0681818	11	629	0.0174881
nifH1	7007	7341	7387	7447	0.940916	0.985766	0.991943	3609	3826	0.943283	997	1034	0.964217	922	1013	0.910168	648	674	0.961424	559	567	0.985891	36	35	1.02857	186	233	0.798283	30	235	0.12766	2034	2235	0.910067	1038	1056	0.982955	550	629	0.874404
nifH22	1280	6630	7310	7447	0.171881	0.890291	0.981603	625	3826	0.163356	233	1034	0.225338	215	1013	0.212241	150	674	0.222552	4	567	0.00705467	17	35	0.485714	47	233	0.201717	8	235	0.0340426	245	2235	0.10962	325	1056	0.307765	225	629	0.357711
nifH2_ZANI	4055	7292	7385	7447	0.544515	0.979186	0.991674	1841	3826	0.481181	648	1034	0.626692	709	1013	0.699901	495	674	0.734421	62	567	0.109347	29	35	0.828571	194	233	0.832618	23	235	0.0978723	1410	2235	0.630872	639	1056	0.605114	481	629	0.764706
470	3611	3701	4397	4491	0.804053	0.824093	0.979069	2274	2702	0.841599	181	417	0.434053	282	452	0.623894	164	187	0.877005	554	560	0.989286	16	20	0.8	173	176	0.982955	8	85	0.0941176	1097	1392	0.788075	5	77	0.0649351	188	197	0.954315
nifH-univ 463R	3410	3482	3502	3993	0.853994	0.872026	0.877035	2094	2300	0.910435	181	365	0.49589	265	428	0.619159	162	179	0.905028	554	560	0.989286	14	16	0.875	173	174	0.994253	7	84	0.0833333	1084	1168	0.928082	5	6	0.833333	18	25	0.72
Emino	3423	3486	3503	3993	0.85725	0.873028	0.877285	2098	2300	0.912174	181	365	0.49589	273	428	0.63785	162	179	0.905028	554	560	0.989286	14	16	0.875	174	174	1	7	84	0.0833333	1085	1168	0.928938	5	6	0.833333	19	25	0.76
nifHR-2	1407	1668	2490	2862	0.491614	0.582809	0.870021	664	1829	0.36304	31	187	0.165775	56	158	0.35443	63	118	0.533898	551	558	0.987455	6	10	0.6	21	36	0.583333	0	76	0	511	714	0.715686	1	1	1	1	25	0.04
nifHR	1407	1668	2490	2862	0.491614	0.582809	0.870021	664	1829	0.36304	31	187	0.165775	56	158	0.35443	63	118	0.533898	551	558	0.987455	6	10	0.6	21	36	0.583333	0	76	0	511	714	0.715686	1	1	1	1	25	0.04
nifH-3r	1379	2541	2695	2862	0.481831	0.887841	0.941649	1212	1829	0.662657	14	187	0.0748663	62	158	0.392405	85	118	0.720339	20	558	0.0358423	3	10	0.3	16	36	0.444444	2	76	0.0263158	553	714	0.77451	1	1	1	0	25	0
nifH3	2528	2562	2655	2697	0.937338	0.949944	0.984427	1658	1778	0.932508	153	159	0.962264	125	146	0.856164	91	103	0.883495	510	512	0.996094	7	9	0.777778	25	27	0.925926	38	76	0.5	598	640	0.934375	1	1	1	19	19	1
YAA_poly	13	291	1278	2527	0.00514444	0.115156	0.505738	0	1674	0	0	143	0	9	126	0.0714286	1	84	0.0119048	0	509	0	0	4	0	0	27	0	4	75	0.0533333	1	557	0.00179533	0	1	0	4	19	0.210526
RL25	96	699	1484	2434	0.0394412	0.287182	0.609696	79	1642	0.0481121	0	105	0	9	112	0.0803571	1	84	0.0119048	0	509	0	0	4	0	0	25	0	0	75	0	3	542	0.00553506	0	1	0	0	11	0
primer r	63	248	691	1596	0.0394737	0.155388	0.432957	31	1134	0.0273369	0	105	0	25	103	0.242718	0	18	0	0	251	0	0	4	0	7	24	0.291667	0	75	0	0	34	0	0	1	0	0	10	0
