# Supplementary material for: A Comprehensive Evaluation of PCR Primers to Amplify the nifH Gene of Nitrogenase
Source: PLoS One. 2012 Jul 25;7(7):e42149. doi: 10.1371/journal.pone.0042149 (PMC3405036; doi:10.1371/journal.pone.0042149)
Supplement: Text S1 — (TXT) [file pone.0042149.s017.txt]

#!/bin/bash
#This shell script automates the processing of output from the EMBOSS program fuzznuc that is used to evaluate primer coverage.
#The format for command line use of this script is: ./singleprimerevaluation.sh primerinputfilename.fasta outputfilename.txt sequencedatabase.fasta
#The input must be a FASTA formatted list of primer sequences, and output will be a tab-delimited textfile
#Written by JC Gaby March 11, 2011

echo Running primer coverage evaluation script

#The time command reports to the screen how much time the script took to run once it is finished

time(

#A counter variable, a, is initiated.  It will be used to move through the header lines of the primer input file in order
#to add labels to the output file.

a=1

#The following line loads the variable pseqs with the primers from the input FASTA file before beginning the loop that follows.
#The command grep is used to exclude the blank lines (^$), then is used to exclude the header lines beginning with > (^>)
#Finally, the tr (translate) command replaces newlines with spaces, and then the output is properly formatted for use as
#input for the loop that follows.

pseqs=`grep -v '^$' $1|grep -v '^>'|tr '\n' ' '`

#The i variable takes input from the variable pseqs which was loaded with the preformatted contents of the primer input file.
#The primer input file should be the first argument ($1) of the script invoked at the command line.

for i in $pseqs
	do 	

		#The output filename designated at the command line upon invocation of the script ($2) is created which contains
		#the parsed output from a primer search by the EMBOSS program fuzznuc.
		#Results and newlines are appended with the >>
		#The counter variable, a, increments by 3 with each iteration to move three lines at a time through the primer FASTA file
		#the translate command (tr) is used to delete newlines.
		
		sed -n ''$a'p' $1|tr -d '\n'>>$2
		a=$(( $a + 3 ))

		#The printf command is used to add tabs (\t) to the output file.

		printf "\t">>$2

		#The following line takes the primer sequence, at this point in the variable i, and evaluates the primer against
		#the FASTA format sequence database given as argument 3 ($3) at the command line invocation of the script.
		#The complement is searched in case the primer is a reverse primer, and in order to be able to process the output from
		#fuzznuc with the grep command, fuzznuc is told to produce standard output, which grep then sorts to find the line
		#where the total sequences hit is (this is the information that is useful for the purposes of this script),
		#from which the text "# Reported_sequences: " is deleted using the translate (tr) command, and this is then appended 
		#to the argument for the output filename ($2). The mismatches are specified with "-pmismatch".

		fuzznuc -sequence $3 -pattern $i -pmismatch 0 -complement -stdout -auto|grep -e Reported_sequences|tr -d '# Reported_sequences: '>>$2

done

echo Done

)
