# Supplementary material for: A Comprehensive Evaluation of PCR Primers to Amplify the nifH Gene of Nitrogenase
Source: PLoS One. 2012 Jul 25;7(7):e42149. doi: 10.1371/journal.pone.0042149 (PMC3405036; doi:10.1371/journal.pone.0042149)
Supplement: Text S2 — (TXT) [file pone.0042149.s018.txt]

#!/bin/bash
#This shell script automates the processing of output from the EMBOSS program used to evaluate primer pair matches to a sequence database
#Written by JC Gaby March 14, 2011
#To run this script, type at the command line ./primerpairevaluation.sh primerinputfilename outputfilename databasefilename.fasta

echo Running primer pair match evaluation script

#the time command will report the amount of time the script took to run once it is finished

time(

#A counter variable, "a", is initiated which will move through the lines of the input primer file.

a=1

#A temporary directory for output is created.

mkdir primer_pair_match_temp

#If the directory already existed (perhaps from a previous run), then all of the files are deleted from the directory.

rm ./primer_pair_match_temp/*

#A loop is initiated which takes the primerpair input file, which is the first argument entered at the command line as $1, 
#and creates consecutive files (with numbers for their names) with each file containing one line of the primer input file.
#These separate files will be used as input for the EMBOSS program primersearch in the other loop that follows.

while read line
do printf "$line">primer_pair_match_temp/$a
a=$(( $a + 1 ))
done < $1

#Another loop for primer pair evaluation is initiated. The loop takes the files containing the sequences of the primer pairs
#and uses them as input (via variable $i) for the EMBOSS program primersearch. The output file specified as the 
#second argument at the command line ($2) is appended with the output from primersearch. The input sequence database (a FASTA file) is 
#specified to the program primersearch as the third argument from the command line ($3). The "grep" command parses the output
#from primersearch to find the number of occurrences of the line with "Sequence" which indicates a match. The command "sort" 
#is used to ensure only unique occurrences of matches are subsequently counted by the command "wc" (wordcount). The number of 
#matches is then appended to the output filename specified at the command line ($2).

for i in primer_pair_match_temp/*
	do 	
		echo "Now determining $i"
		cat $i|tr -s '\n' '\t'>>$2
		printf "\t">>$2
		primersearch -seqall $3 -infile $i -auto -stdout|grep Sequence|sort -u|wc -l>>$2

done

echo Done

)
