# Supplementary material for: A Comprehensive Evaluation of PCR Primers to Amplify the nifH Gene of Nitrogenase
Source: PLoS One. 2012 Jul 25;7(7):e42149. doi: 10.1371/journal.pone.0042149 (PMC3405036; doi:10.1371/journal.pone.0042149)
Supplement: Text S3 — (TXT) [file pone.0042149.s019.txt]

#!/bin/bash
#This shell script automates the processing of output from the EMBOSS program dreg used here to evaluate whether
#a range of positions in a sequence alignment contains gaps. The number of sequences without gaps (or without an absence of nucleotides) 
#where the primer binds is used as the denominator with the number of matches determined by the other two scripts as the numerator for 
#determining percent coverage of primers or primer pairs.
#Written by JC Gaby March 15, 2011
#The script is run in the following manner ./positionrepevaluation.sh alignmentbeginandendpositionofprimers.txt outputfilename.out #alignmentfilewithgapstoS.fasta

echo Running sequence representation evaluation script

#The time command gives the amount of time the script took to run once it finishes.

time(

#The variable TOTSEQ is loaded with the number of sequences in the input file which was specified as the third argument ($3)
#at the command line invocation of the script. The command "grep" is used to count the number of header lines in the FASTA format
#file with the character ">" and these occurences are counted with the command "wc" (wordcount).

TOTSEQ=$(grep ">" $3 | wc -l)
echo -e "There are $TOTSEQ sequences in the input file $3 that you designated at the commmand line\n"

#The following loop takes the primer begin and end binding positions of the primers in the alignment, which were 
#specified in a file as the first argument ($1) at the command line invocation of the script. The command "cut" is used to put the 
#tab-delimited contents of each line into variables for the primer (PRIMER), its begin position (BEGIN), and its end position (END). 

while read line
do

PRIMER="`echo "$line"|cut -f 1`"
BEGIN="`echo "$line"|cut -f 2`"
END="`echo "$line"|cut -f 3`"

	echo "Now determining the number of sequences with nucleotides where primer $PRIMER binds in alignment columns $BEGIN to $END"

#The "echo" command outputs the contents of the variable $line from the input file, then the translate command "tr" changes
#the newline to a tab at the end of the line and appends the output to the outputfile specified as the second argument from the
#command line.

	echo "$line"|tr '\n' '\t'>>$2

#The EMBOSS program dreg is used to search the range of the alignment where the primer binds for the character S (which was used to #replace the "." gap characters at the terminii of each sequence in the alignment. The command grep extracts the sequence, cut takes the #name from the first field separator, and sort makes sure that only unique names are retained. Then, the command wc gives the number of
#unique sequences which have no information (S characters) and this is then put into the variable HITS. The printf command appends this #value to the output file ($2).

	HITS=$(dreg -sequence $3 -pattern S -sbegin1 $BEGIN -send1 $END -stdout -auto -rformat3 excel|grep -v SeqName|cut -f 1|sort -u|wc -l)

	printf "$HITS">>$2

	echo "There are $HITS sequences hit by primer $PRIMER which have gaps in the region of primer binding"

#The following equation calculates the number of sequences with representation where the primer binds by subtracting the number of 
#sequences with gaps ($HITS) from the total number of sequences ($TOTSEQ) in the database input file. The printf command appends 
#this value ($n) to the output file and a newline is started for the next primer.

	let "n=$TOTSEQ-$HITS"

	printf "\t$n\n">>$2

	echo -e "There are $n of $TOTSEQ sequences that have no gaps in the evaluated region\n"

done < $1

#The sed command is used to add column headers to the output file.

sed -i '1i primer name\tbegin\tend\tsequences with gaps\tsequences with nucleotides' $2

echo Done

)
